# Supplementary material for: Complex Conjugated certificateless-based signcryption with differential integrated factor for secured message communication in mobile network
Source: PLoS One. 2017 Oct 17;12(10):e0186207. doi: 10.1371/journal.pone.0186207 (PMC5645099; doi:10.1371/journal.pone.0186207)
Supplement: S1 Graph File — (ZIP) [file pone.0186207.s005.zip]

Archive with 5 entries (4 files):
- graph/
- graph/g1.png
- graph/g2.png
- graph/g3.png
- graph/g4.png
